# Supplementary material for: The type of environment has a greater impact on the larval microbiota of Anopheles arabiensis than on the microbiota of their breeding water
Source: FEMS Microbiol Ecol. 2024 Dec 18;101(1):fiae161. doi: 10.1093/femsec/fiae161 (PMC11737318; doi:10.1093/femsec/fiae161)
Supplement: fiae161_Supplemental_Files [file fiae161_supplemental_files.zip]

Archive with 18 entries (18 files):
- supplementary_data_captions.docx
- supplementary_data-figure_1.jpg
- supplementary_data-figure_10.jpg
- supplementary_data-figure_11.jpg
- supplementary_data-figure_2.jpg
- supplementary_data-figure_3.jpg
- supplementary_data-figure_4.jpg
- supplementary_data-figure_5.jpg
- supplementary_data-figure_6.jpg
- supplementary_data-figure_7.jpg
- supplementary_data-figure_8.jpg
- supplementary_data-figure_9.jpg
- supplementary_data-table_1.xlsx
- supplementary_data-table_2.xlsx
- supplementary_data-table_3.xlsx
- supplementary_data-table_4.xlsx
- supplementary_data-table_5.xlsx
- supplementary_data-table_6.xlsx
