# Supplementary material for: The type of environment has a greater impact on the larval microbiota of Anopheles arabiensis than on the microbiota of their breeding water
Source: FEMS Microbiol Ecol. 2024 Dec 18;101(1):fiae161. doi: 10.1093/femsec/fiae161 (PMC11737318; doi:10.1093/femsec/fiae161)
Supplement: fiae161_Supplemental_Files [file fiae161_supplemental_files.zip › supplementary_data-table_1.xlsx]

## Sheet: Sheet1
Table containing an overview of the larval and SML samples' collection location.
Site	N	E	Altitude (m)	Type	Larvae detected	Selected for larval analysis
A	06005.966'	037034.692'	1216	Irrigation channel	no	no
B	06002.578'	037033.496'	1223	River fringe	yes	yes
C	06009.799'	037039.838'	1186	Irrigation channel	no	no
D	06009.741'	037039.989'	1191	Marsh	yes	yes
E	06009.479'	037039.821'	1195	Construction site	yes	no
F	06004.142'	037035.288'	1184	River fringe	yes	no
G	06004.142'	037035.124'	1199	River fringe	yes	no
H	06002.093'	037034.193'	1198	Flood pool	yes	no
I	06003.903'	037033.876'	1211	Construction site	yes	yes
J	06009.644'	037040.054'	1179	Irrigation channel	no	no
K	06009.731'	037040.208'	1184	Marsh	yes	yes
L	06009.348'	037039.868'	1201	Construction site	yes	no
M	06009.989'	037040.066'	1196	Man-made pond	yes	no
N	06003.613'	037036.114'	1187	Marsh	yes	yes
O	05056.518'	037032.048'	1114	Rain pool	no	no
P	05055.836'	037030.932'	1127	Artificial watering point	no	no
Q	05054.067'	037030.280'	1117	Flood pool	yes	yes
R	05053.763'	037029.897'	1119	Irrigation channel	no	no
S	05052.856'	037029.369'	1120	Irrigation channel	no	no
T	05050.945'	037028.073'	1119	Flood pool	yes	yes
U	05056.535'	037032.262'	1123	Artificial watering point	no	no
V	05055.992'	037032.081'	1111	Lakeside	no	no
W	05051.124'	037027.950'	1134	River fringe	yes	yes
X	05051.212'	037028.240'	1135	Irrigation channel	no	no
Y	06003.433'	037036.286'	1183	Natural pond	yes	no
Z	06004.340'	037034.693'	1204	Marsh	yes	yes
