# Supplementary material for: The type of environment has a greater impact on the larval microbiota of Anopheles arabiensis than on the microbiota of their breeding water
Source: FEMS Microbiol Ecol. 2024 Dec 18;101(1):fiae161. doi: 10.1093/femsec/fiae161 (PMC11737318; doi:10.1093/femsec/fiae161)
Supplement: fiae161_Supplemental_Files [file fiae161_supplemental_files.zip › supplementary_data-table_2.xlsx]

## Sheet: Sheet1
Table containing an evaluation of DADA2 performance, samples are in the rows. Each column reports the number of reads passing that specific step, the lost reads and the percentage that was lost over the total number of reads in the previous step. The final percentage of reads retained is reported at the end.
At the end of the sample columns, an average of the whole run is presented.
	Input reads (pairs)	Remaining after DADA2 filtering (pairs)	Lost in DADA2 filtering step	Percentage	Remaining after DADA2 Denoising Forward	Remaining after DADA2 Denoising Reverse	Forward reads lost in denoising step	Percentage	Reverse reads lost in denoising step	Percentage	Remaining after merging	Reads lost in merging step	Percentage	Remaining after chimera removal (final)	Reads lost in chimera removal step	Percentage	Percentage of reads retained from the input
SML_N1	9138	9123	15	0.16442	8656	8666	467	5.11893	457	5.00932	7164	1492	17.2366	3889	3275	54.2853	42.6
SML_T2	2523	2518	5	0.19857	2316	2231	202	8.02224	287	11.3979	1547	684	30.6589	1358	189	87.7828	53.8
Q1	2933	2933	0	0	2720	2643	213	7.26219	290	9.88749	2033	610	23.0798	1377	656	67.7324	46.9
SML_P1	2350	2347	3	0.127823	2178	2097	169	7.20068	250	10.6519	1544	553	26.371	1445	99	93.5881	61.5
Z1	7008	7007	1	0.0142714	6420	6095	587	8.37734	912	13.0156	4694	1401	22.9861	1535	3159	32.7013	21.9
I1	3502	3501	1	0.0285633	3256	3081	245	6.998	420	11.9966	2034	1047	33.9825	1337	697	65.7325	38.2
SML_E2	10723	10700	23	0.214953	10373	10228	327	3.05607	472	4.41121	8475	1753	17.1392	4734	3741	55.8584	44.1
N1	5483	5481	2	0.0364897	5074	4930	407	7.42565	551	10.0529	3525	1405	28.499	1897	1628	53.8156	34.6
W1	19203	19201	2	0.0104161	17294	16266	1907	9.93177	2935	15.2857	12340	3926	24.1362	5576	6764	45.1864	29
SML_A2	8382	8365	17	0.203228	7971	8019	394	4.7101	346	4.13628	5191	2780	34.8764	4439	752	85.5134	53
W2	11694	11694	0	0	10728	10103	966	8.26065	1591	13.6053	7858	2245	22.2211	4565	3293	58.0937	39
SML_X1	13375	13360	15	0.112275	12634	12540	726	5.43413	820	6.13772	8214	4326	34.4976	7649	565	93.1215	57.2
I2	4867	4866	1	0.0205508	4486	4460	380	7.80929	406	8.34361	3745	715	16.0314	1225	2520	32.7103	25.2
B1	4866	4865	1	0.020555	4457	4269	408	8.38643	596	12.2508	3032	1237	28.9763	1535	1497	50.6266	31.5
D1	10078	10076	2	0.0198491	9337	8816	739	7.33426	1260	12.505	7149	1667	18.9088	4271	2878	59.7426	42.4
Z2	7073	7073	0	0	6315	5980	758	10.7168	1093	15.4531	4283	1697	28.3779	790	3493	18.445	11.2
Q2	4528	4528	0	0	4174	4058	354	7.81802	470	10.3799	2685	1373	33.8344	1929	756	71.8436	42.6
SML_H2	8759	8740	19	0.217391	8318	8397	422	4.82838	343	3.92449	5963	2355	28.3121	5745	218	96.3441	65.6
Q3	4476	4475	1	0.0223464	4115	3884	360	8.04469	591	13.2067	3161	723	18.6148	2400	761	75.9253	53.6
K1	11843	11841	2	0.0168905	10727	10202	1114	9.40799	1639	13.8417	6641	3561	34.9049	2218	4423	33.3986	18.7
SML_S1	17000	16976	24	0.141376	15966	16093	1010	5.94958	883	5.20146	10302	5664	35.4754	2684	7618	26.0532	15.8
SML_H1	15649	15634	15	0.0959447	14838	14836	796	5.09147	798	5.10426	9108	5728	38.6088	6378	2730	70.0264	40.8
SML_B2	31929	31871	58	0.181984	29263	28071	2608	8.18299	3800	11.9231	21811	6260	22.3006	18674	3137	85.6173	58.5
Z3	7921	7919	2	0.0252557	7262	6942	657	8.2965	977	12.3374	5433	1509	21.7373	2000	3433	36.8121	25.2
SML_K1	3946	3940	6	0.152284	3787	3703	153	3.88325	237	6.01523	2714	989	26.7081	1698	1016	62.5645	43
T1	35978	35972	6	0.0166796	31588	29373	4384	12.1873	6599	18.3448	22800	6573	22.3777	3542	19258	15.5351	9.8
SML_I2	9993	9973	20	0.200541	9141	8950	832	8.34252	1023	10.2577	6917	2033	22.7151	6591	326	95.287	66
D5	13643	13641	2	0.0146617	12426	12168	1215	8.90697	1473	10.7983	7934	4234	34.7962	2413	5521	30.4134	17.7
SML_C1	27900	27854	46	0.165147	25848	25187	2006	7.20184	2667	9.57493	18627	6560	26.0452	17434	1193	93.5953	62.5
SML_C2	603	600	3	0.5	567	579	33	5.5	21	3.5	478	89	15.6966	426	52	89.1213	70.6
SML_A1	1108	1104	4	0.362319	1021	1029	83	7.51812	75	6.79348	812	209	20.4701	768	44	94.5813	69.3
SML_U1	16349	16325	24	0.147014	14997	14264	1328	8.13476	2061	12.6248	11644	2620	18.3679	11493	151	98.7032	70.3
D6	9756	9755	1	0.0102512	8851	8518	904	9.26704	1237	12.6807	5232	3286	38.5771	2053	3179	39.2393	21
W6	9706	9705	1	0.010304	9086	8954	619	6.37816	751	7.73828	7343	1611	17.992	3515	3828	47.8687	36.2
SML_J1	6581	6567	14	0.213187	6220	6233	347	5.284	334	5.08604	4583	1637	26.3183	3355	1228	73.2053	51
B6	7573	7572	1	0.0132066	6932	6658	640	8.45219	914	12.0708	4757	1901	28.5521	2260	2497	47.5089	29.8
Z6	3434	3434	0	0	3194	3088	240	6.98893	346	10.0757	2123	965	31.25	1317	806	62.0349	38.4
N6	17047	17047	0	0	15964	15232	1083	6.35302	1815	10.647	11978	3254	21.3629	7212	4766	60.2104	42.3
SML_Q1	13044	13027	17	0.130498	12127	11622	900	6.90873	1405	10.7853	9857	1765	15.1867	8685	1172	88.11	66.6
T6	4609	4609	0	0	4192	3967	417	9.04752	642	13.9293	3072	895	22.5611	2051	1021	66.7643	44.5
SML_F1	1452	1451	1	0.068918	1435	1432	16	1.10269	19	1.30944	995	437	30.5168	631	364	63.4171	43.5
N5	5226	5224	2	0.0382848	4750	4583	474	9.07351	641	12.2703	2950	1633	35.6317	1920	1030	65.0847	36.7
W5	5450	5450	0	0	5014	4845	436	8	605	11.1009	2531	2314	47.7606	1195	1336	47.2145	21.9
SML_W2	1489	1483	6	0.404585	1409	1335	74	4.98989	148	9.97977	994	341	25.5431	921	73	92.6559	61.9
SML_J2	6073	6068	5	0.0823995	5829	5787	239	3.93869	281	4.63085	5266	521	9.00294	4937	329	93.7524	81.3
B4	12827	12826	1	0.00779666	11517	10639	1309	10.2058	2187	17.0513	7554	3085	28.9971	3170	4384	41.9645	24.7
SML_G1	6077	6067	10	0.164826	5584	5586	483	7.9611	481	7.92814	3698	1886	33.7751	3223	475	87.1552	53
SML_B1	9898	9878	20	0.20247	9081	8715	797	8.06843	1163	11.7736	6926	1789	20.5278	6647	279	95.9717	67.2
Q6	3186	3182	4	0.125707	2918	2776	264	8.29667	406	12.7593	2086	690	24.8559	1286	800	61.6491	40.4
D4	13735	13733	2	0.0145635	12664	12200	1069	7.78417	1533	11.1629	9612	2588	21.2131	6407	3205	66.6563	46.6
B5	8795	8794	1	0.0113714	8040	7580	754	8.57403	1214	13.8049	5632	1948	25.6992	1514	4118	26.8821	17.2
SML_G2	7366	7352	14	0.190424	6985	6965	367	4.99184	387	5.26387	5074	1891	27.15	3485	1589	68.6835	47.3
N4	5476	5475	1	0.0182648	5065	5045	410	7.48858	430	7.85388	4247	798	15.8176	2081	2166	48.9993	38
SML_D2	9357	9343	14	0.149845	8422	8164	921	9.85765	1179	12.6191	5942	2222	27.2171	5353	589	90.0875	57.2
K6	6113	6113	0	0	5593	5384	520	8.50646	729	11.9254	4243	1141	21.1924	1070	3173	25.218	17.5
SML_Q2	19188	19146	42	0.219367	17435	17058	1711	8.93659	2088	10.9057	12675	4383	25.6947	11400	1275	89.9408	59.4
SML_U2	16429	16403	26	0.158508	15075	14373	1328	8.09608	2030	12.3758	11581	2792	19.4253	11430	151	98.6961	69.6
I5	8217	8216	1	0.0121714	7562	7250	654	7.96008	966	11.7575	5662	1588	21.9034	1997	3665	35.2702	24.3
W4	14441	14440	1	0.00692521	13267	13026	1173	8.12327	1414	9.79224	9838	3188	24.4741	5114	4724	51.9821	35.4
SML_Z1	10392	10378	14	0.134901	9516	9749	862	8.30603	629	6.0609	5963	3553	37.3371	4380	1583	73.453	42.1
B3	9472	9471	1	0.0105585	8788	8433	683	7.21149	1038	10.9598	5539	2894	34.3176	1782	3757	32.1719	18.8
T5	11419	11417	2	0.0175177	10307	9607	1110	9.72234	1810	15.8536	7564	2043	21.2657	2820	4744	37.2819	24.7
I6	11578	11577	1	0.00863782	10555	10373	1022	8.82785	1204	10.3999	6298	4075	39.2847	2793	3505	44.3474	24.1
SML_F2	16066	16043	23	0.143365	14531	14071	1512	9.42467	1972	12.292	10097	3974	28.2425	9243	854	91.542	57.5
T3	7791	7790	1	0.012837	7166	6607	624	8.01027	1183	15.1861	5048	1559	23.5962	3209	1839	63.5697	41.2
SML_S2	12430	12412	18	0.145021	11815	11975	597	4.80986	437	3.52079	8492	3323	28.1253	4264	4228	50.212	34.3
I4	15017	15017	0	0	13753	12945	1264	8.41713	2072	13.7977	8762	4183	32.3136	4488	4274	51.2212	29.9
Z4	3835	3835	0	0	3465	3280	370	9.64798	555	14.472	2313	967	29.4817	794	1519	34.3277	20.7
Z5	22741	22740	1	0.00439754	20765	19768	1975	8.68514	2972	13.0695	14805	4963	25.1062	5862	8943	39.5947	25.8
N3	10682	10680	2	0.0187266	9848	9580	832	7.79026	1100	10.2996	6798	2782	29.0397	1485	5313	21.8447	13.9
K5	12910	12909	1	0.00774653	12094	11688	815	6.31342	1221	9.45852	8974	2714	23.2204	5870	3104	65.4112	45.5
SML_L1	11679	11657	22	0.188728	10622	10319	1035	8.87879	1338	11.4781	7386	2933	28.4233	6826	560	92.4181	58.4
SML_Y2	16326	16299	27	0.165654	15412	14060	887	5.44205	2239	13.737	9366	4694	33.3855	6679	2687	71.3111	40.9
SML_V2	9650	9634	16	0.166078	9246	9193	388	4.0274	441	4.57754	7961	1232	13.4015	6934	1027	87.0996	71.9
T4	8069	8068	1	0.0123946	7297	6744	771	9.55627	1324	16.4105	5269	1475	21.8713	1769	3500	33.5737	21.9
SML_N2	19491	19461	30	0.154154	18664	18703	797	4.09537	758	3.89497	15420	3244	17.3811	8527	6893	55.2983	43.7
SML_E1	1658	1655	3	0.181269	1539	1520	116	7.00906	135	8.1571	1093	427	28.0921	769	324	70.3568	46.4
SML_L2	6642	6632	10	0.150784	6087	5862	545	8.21773	770	11.6104	4524	1338	22.825	4297	227	94.9823	64.7
SML_Z2	11423	11414	9	0.0788505	10845	10849	569	4.98511	565	4.95006	7684	3161	29.1471	4662	3022	60.6715	40.8
SML_X2	4163	4154	9	0.216659	3951	3933	203	4.88686	221	5.32017	2763	1170	29.7483	2384	379	86.283	57.3
SML_P2	14533	14505	28	0.193037	13677	13313	828	5.70838	1192	8.21786	7903	5410	40.637	7001	902	88.5866	48.2
SML_M2	7756	7745	11	0.142027	7459	7430	286	3.6927	315	4.06714	5008	2422	32.5976	4554	454	90.9345	58.7
SML_D1	18163	18136	27	0.148875	16834	16372	1302	7.17909	1764	9.72651	12227	4145	25.3176	9976	2251	81.5899	54.9
SML_Y1	24373	24350	23	0.0944559	22868	22811	1482	6.08624	1539	6.32033	19608	3203	14.0415	16108	3500	82.1501	66.1
D2	2868	2866	2	0.0697837	2621	2500	245	8.5485	366	12.7704	1858	642	25.68	721	1137	38.8052	25.1
T2	8681	8681	0	0	8019	7571	662	7.62585	1110	12.7865	5775	1796	23.7221	2458	3317	42.5628	28.3
Q5	3816	3816	0	0	3440	3360	376	9.85325	456	11.9497	2436	924	27.5	1284	1152	52.7094	33.6
D3	8810	8810	0	0	7619	6959	1191	13.5187	1851	21.0102	4599	2360	33.9129	1908	2691	41.4873	21.7
SML_T1	18461	18439	22	0.119312	16907	16387	1532	8.30848	2052	11.1286	12097	4290	26.1793	11213	884	92.6924	60.7
K3	32386	32383	3	0.00926412	29180	28355	3203	9.89099	4028	12.4386	21125	7230	25.4981	4376	16749	20.7148	13.5
SML_W1	15171	15146	25	0.16506	13872	13634	1274	8.41146	1512	9.98283	10794	2840	20.8303	10307	487	95.4882	67.9
K4	20012	20011	1	0.00499725	18127	17818	1884	9.41482	2193	10.959	13325	4493	25.2161	3481	9844	26.1238	17.4
W3	8268	8268	0	0	7667	7277	601	7.26899	991	11.986	5664	1613	22.1657	3339	2325	58.9513	40.4
N2	6039	6037	2	0.033129	5401	5285	636	10.535	752	12.4565	3827	1458	27.5875	1656	2171	43.2715	27.4
SML_I1	5330	5321	9	0.169141	4887	4779	434	8.15636	542	10.1861	3675	1104	23.1011	3565	110	97.0068	66.9
SML_K2	12498	12475	23	0.184369	11844	11724	631	5.05812	751	6.02004	8890	2834	24.1726	6285	2605	70.6974	50.3
K2	19890	19886	4	0.0201147	18043	16879	1843	9.26783	3007	15.1212	11256	5623	33.3136	2744	8512	24.3781	13.8
I3	2611	2611	0	0	2385	2351	226	8.65569	260	9.95787	1766	585	24.883	832	934	47.1121	31.9
B2	4714	4713	1	0.0212179	4284	3997	429	9.10248	716	15.192	3077	920	23.0173	1096	1981	35.6191	23.2
Q4	4985	4985	0	0	4652	4539	333	6.68004	446	8.94684	3560	979	21.5686	1992	1568	55.9551	40
SML_V1	11325	11309	16	0.14148	10694	10737	615	5.43815	572	5.05792	9122	1572	14.6998	2265	6857	24.8301	20
SML_M1	24774	24745	29	0.117195	22987	21986	1758	7.10447	2759	11.1497	18922	3064	13.9361	18621	301	98.4093	75.2
Average	10551.6	10542.6	9.03922	0.0895825	9727.42	9416.65	815.167	7.5073	1125.94	10.2959	7009.24	2399.78	25.9052	4351.6	2657.64	62.0983	41.6147
