# Supplementary material for: The type of environment has a greater impact on the larval microbiota of Anopheles arabiensis than on the microbiota of their breeding water
Source: FEMS Microbiol Ecol. 2024 Dec 18;101(1):fiae161. doi: 10.1093/femsec/fiae161 (PMC11737318; doi:10.1093/femsec/fiae161)
Supplement: fiae161_Supplemental_Files [file fiae161_supplemental_files.zip › supplementary_data-table_3.xlsx]

## Sheet: Sheet2
Table reporting an evaluation of taxonomic classification from DECIPHER. The number of unclassified ASVs is reported at each taxonomic level, along with the number of “NA” (an unclassified sequence at a specific taxonomic level is reported as NA in the successive ones).
Also, the “tot. uncertain” reports the sum of NA and unclassified, the “identified” reports the total number of successfully classified ASVs, and “taxa no.” reports the number of unique taxa identified at each level. Finally, the “Percentage” column reports the percentage of non identified ASVs at each level.
	unclassified	NA	tot. uncertain	identified	taxa no.	total	Percentage
phylum	3	53	56	1093	11	1149	4.8738
class	3	56	59	1090	17	1149	5.1349
order	28	59	87	1062	43	1149	7.5718
family	51	90	141	1008	65	1149	12.2715
genus	346	142	488	661	117	1149	42.4717
