# Supplementary material for: The type of environment has a greater impact on the larval microbiota of Anopheles arabiensis than on the microbiota of their breeding water
Source: FEMS Microbiol Ecol. 2024 Dec 18;101(1):fiae161. doi: 10.1093/femsec/fiae161 (PMC11737318; doi:10.1093/femsec/fiae161)
Supplement: fiae161_Supplemental_Files [file fiae161_supplemental_files.zip › supplementary_data-table_4.xlsx]

## Sheet: coverage_larvae
Table reporting coverage analysis per sample according to the iNEXT package. Columns description: reference sample size (Reads), observed species richness (S.obs), a sample coverage estimate (SC), and the first ten incidence frequency counts (f1-f10)
Sample	Reads	S.obs	Coverage	f1	f2	f3	f4	f5	f6	f7	f8	f9	f10
D4	3566	114	0.9958	15	14	11	6	11	9	3	4	5	1
I6	5694	115	0.9954	26	22	5	8	6	3	5	1	2	3
I5	4047	105	0.9943	23	14	11	10	7	3	1	3	1	3
D2	7040	165	0.9939	43	23	13	10	5	7	4	3	4	1
W1	5405	122	0.9937	34	16	11	7	4	6	3	4	4	1
N3	5015	122	0.9934	33	14	10	9	4	5	4	6	2	2
K2	1847	97	0.9924	14	14	12	7	8	4	4	6	2	3
D1	4094	126	0.9922	32	15	16	7	3	8	3	1	2	2
B3	5377	140	0.9922	42	14	12	7	5	5	4	2	2	2
W6	2411	84	0.9913	21	16	13	7	4	4	2	1	0	0
W2	4509	139	0.9911	40	23	7	6	5	3	3	3	3	2
B5	3284	109	0.9909	30	15	11	9	5	1	3	0	2	1
I3	3491	109	0.9908	32	12	3	8	1	2	2	6	3	4
I4	2060	67	0.9903	20	10	12	4	0	0	2	1	2	1
K6	3099	51	0.99	31	8	3	2	0	0	0	0	1	1
N4	2603	134	0.9896	27	24	17	9	5	7	2	2	1	3
T1	3370	139	0.989	37	25	17	6	5	7	5	0	1	5
K3	3059	118	0.9889	34	20	14	6	3	4	7	1	4	0
W5	2416	100	0.988	29	14	9	3	4	2	4	2	1	1
D5	3227	128	0.9879	39	20	10	7	6	1	3	4	2	2
T4	2787	103	0.9867	37	15	11	7	7	3	2	0	2	0
T2	2014	84	0.9861	28	16	13	5	0	1	2	1	1	2
Z5	1894	94	0.9858	27	16	5	4	5	3	4	1	2	0
Q5	1906	92	0.9853	28	16	13	3	7	2	2	3	1	3
N6	1940	86	0.9851	29	17	7	7	2	2	2	3	2	1
N1	1835	75	0.9847	28	10	5	4	4	3	2	4	1	2
K1	1880	91	0.9841	30	18	9	6	6	2	5	1	3	2
Q3	2385	105	0.9837	39	14	14	4	7	1	3	4	1	1
W3	2459	120	0.9833	41	16	11	6	4	2	1	2	3	0
Z4	950	53	0.9832	16	10	3	0	3	2	2	1	1	0
Q6	1889	121	0.9831	32	17	14	12	7	8	2	2	1	2
B2	2177	129	0.9826	38	21	12	8	4	4	3	4	1	3
N2	2215	140	0.9824	39	21	15	7	5	11	3	3	4	1
T6	1746	86	0.9805	34	12	7	3	4	6	0	2	1	1
Z3	1299	79	0.98	26	9	6	5	4	4	1	0	3	1
Q2	1865	100	0.9791	39	19	6	8	2	4	2	0	1	3
Z1	1373	84	0.9789	29	10	8	5	3	0	2	2	1	0
K4	1261	69	0.977	29	6	3	4	3	4	2	2	1	0
B4	1233	72	0.9765	29	13	8	4	3	1	2	1	0	0
D6	1618	113	0.9759	39	16	11	5	4	4	1	2	2	0
B6	799	66	0.975	20	10	4	7	2	4	2	1	3	1
K5	1571	138	0.9746	40	15	12	8	8	5	5	6	3	0
Q4	1252	89	0.9745	32	13	9	8	8	0	2	1	1	1
B1	1481	103	0.9744	38	19	8	7	2	5	2	3	3	0
T5	1330	105	0.9722	37	18	8	6	5	5	0	2	2	0
I2	1213	71	0.972	34	9	5	2	1	0	1	1	1	1
Q1	1369	108	0.9715	39	22	9	5	1	4	0	2	2	0
I1	1275	91	0.9702	38	8	10	8	4	1	5	3	0	0
D3	1103	95	0.9674	36	22	5	3	5	3	4	2	2	0
Z6	995	83	0.9659	34	11	8	5	2	1	4	0	2	1
W4	719	63	0.9639	26	10	3	2	3	3	4	1	1	2
T3	1152	87	0.9636	42	12	7	6	5	2	1	1	2	0
Z2	623	58	0.9519	30	6	4	0	2	2	1	0	0	1
N5	679	75	0.9456	37	12	6	7	3	2	3	0	1	0

## Sheet: coverage_SML
Columns description: reference sample size (Reads), observed species richness (S.obs), a sample coverage estimate (SC), and the first ten incidence frequency counts (f1-f10)
Sample	Reads	S.obs	Coverage	f1	f2	f3	f4	f5	f6	f7	f8	f9	f10
SML_M1	18333	70	0.999	19	7	1	4	1	2	2	4	1	0
SML_Q1	8656	66	0.9985	13	4	6	4	2	1	1	1	0	0
SML_J2	4925	30	0.998	10	1	1	2	1	0	1	1	3	0
SML_V2	5627	70	0.998	11	6	6	6	1	3	2	4	1	1
SML_B2	18496	170	0.9979	38	31	12	11	13	6	6	2	5	2
SML_Q2	11331	118	0.9977	26	18	17	9	6	2	6	2	1	0
SML_Z1	3878	75	0.9974	10	13	8	3	5	2	2	2	1	0
SML_D1	9969	120	0.9972	28	23	15	11	3	7	1	2	0	0
SML_C1	16742	219	0.9971	49	22	25	22	16	11	10	6	4	2
SML_S2	3367	57	0.997	10	7	4	2	1	1	3	3	0	1
SML_W1	10192	117	0.9969	32	20	14	7	3	2	1	1	0	1
SML_N2	7210	91	0.9968	23	16	2	3	3	4	1	0	1	2
SML_U2	11369	141	0.9967	38	25	11	8	3	3	4	2	2	1
SML_T1	11200	132	0.9967	37	23	12	10	9	5	3	4	1	4
SML_U1	11462	139	0.9966	39	22	13	5	7	3	4	1	3	4
SML_F2	9190	91	0.9964	33	11	14	8	7	2	2	3	0	2
SML_V1	2152	42	0.9963	8	3	5	1	3	1	0	1	2	0
SML_G1	2929	64	0.9959	12	10	5	6	6	0	2	2	0	1
SML_J1	3308	64	0.9955	15	4	1	4	5	2	4	2	1	1
SML_D2	5303	81	0.9955	24	20	11	2	3	1	3	2	1	1
SML_L2	4276	60	0.9951	21	11	1	2	0	1	0	2	0	1
SML_Z2	3771	94	0.995	19	5	11	3	3	2	2	3	0	2
SML_I2	6336	133	0.9945	35	28	11	4	8	1	2	1	0	2
SML_L1	6824	131	0.9944	38	14	14	7	7	1	3	5	2	1
SML_K2	5642	86	0.9943	32	6	3	1	4	1	1	4	1	0
SML_S1	2598	77	0.9942	15	11	3	3	4	1	6	0	1	2
SML_X1	6740	188	0.9936	43	26	13	8	8	8	8	5	4	2
SML_B1	6447	140	0.9929	46	28	8	6	5	3	5	3	2	2
SML_E2	3906	95	0.9928	28	12	7	5	2	2	3	2	1	2
SML_G2	3080	98	0.9925	23	9	8	3	5	3	3	3	2	3
SML_P2	6273	200	0.9922	49	21	12	13	7	12	3	9	5	5
SML_F1	631	17	0.9921	5	2	0	1	0	0	0	2	1	0
SML_N1	2685	84	0.9918	22	11	10	4	5	0	2	2	0	2
SML_M2	4089	135	0.9895	43	19	7	7	9	6	2	6	2	3
SML_K1	1652	70	0.9879	20	9	2	5	2	1	0	0	2	1
SML_A2	4062	170	0.987	53	18	16	10	6	3	5	3	1	3
SML_Y2	838	39	0.9869	11	4	2	0	0	2	1	1	0	1
SML_I1	3163	108	0.9861	44	16	16	2	3	4	1	0	1	0
SML_H1	3852	209	0.986	54	23	24	13	10	5	7	5	6	6
SML_H2	3342	131	0.9835	55	18	9	7	5	1	1	2	2	1
SML_X2	2159	142	0.9824	38	15	12	10	9	4	5	4	2	4
SML_P1	1435	76	0.9812	27	13	6	8	1	3	0	0	0	0
SML_E1	754	51	0.9788	16	6	6	4	1	0	0	0	1	1
SML_T2	1346	70	0.9695	41	9	4	1	0	1	3	0	0	0
SML_A1	750	55	0.964	27	7	1	1	1	2	2	0	0	0
SML_W2	902	75	0.9634	33	4	6	1	3	2	2	3	2	1
SML_C2	417	51	0.9474	22	12	3	3	2	0	0	1	0	0
