# Supplementary material for: The type of environment has a greater impact on the larval microbiota of Anopheles arabiensis than on the microbiota of their breeding water
Source: FEMS Microbiol Ecol. 2024 Dec 18;101(1):fiae161. doi: 10.1093/femsec/fiae161 (PMC11737318; doi:10.1093/femsec/fiae161)
Supplement: fiae161_Supplemental_Files [file fiae161_supplemental_files.zip › supplementary_data-table_5.xlsx]

## Sheet: distances
Distances between different villages calculated according to GPS coordinates. Distances expressed in meters (m)
	D	K	I	Z	N	B	Q	W	T
D	0
K	404	0
I	15586	15869	0
Z	13947	14220	1709	0
N	13366	13571	4163	2943	0
B	17825	18086	2540	3926	5193	0
Q	33991	34190	19304	20610	20626	16771	0
W	40875	41081	25967	27352	27510	23461	6922	0
T	41031	41234	26174	27545	27665	23662	7051	401	0
