# Supplementary material for: The type of environment has a greater impact on the larval microbiota of Anopheles arabiensis than on the microbiota of their breeding water
Source: FEMS Microbiol Ecol. 2024 Dec 18;101(1):fiae161. doi: 10.1093/femsec/fiae161 (PMC11737318; doi:10.1093/femsec/fiae161)
Supplement: fiae161_Supplemental_Files [file fiae161_supplemental_files.zip › supplementary_data-table_6.xlsx]

## Sheet: counts
ASV table of family Thorselliaceae. Total counts for each ASVs can be found for water and larval samples, and the genus of each ASV is indicated.
	SML total	Larvae total	genus	BLAST
ASV_3	0	21522	Thorsellia	Thorsellia kenyensis
ASV_5	0	13876	Thorsellia	Thorsellia kandunguensis
ASV_10	2	9357	Thorsellia	Thorsellia kenyensis
ASV_61	0	1503	Thorsellia	Thorsellia kenyensis
ASV_120	0	719	Coetzeea	Coetzeea brasiliensis
ASV_129	0	688	Coetzeea	Coetzeea brasiliensis
ASV_199	0	415	unclassified_Thorselliaceae	Coetzeea brasiliensis
ASV_225	0	355	unclassified_Thorselliaceae	Coetzeea brasiliensis
ASV_258	0	293	Thorsellia	Thorsellia kenyensis
ASV_265	0	286	unclassified_Thorselliaceae	Coetzeea brasiliensis
ASV_439	0	125	Coetzeea	Coetzeea brasiliensis
ASV_456	0	118	Thorsellia	Thorsellia kenyensis
ASV_525	0	91	Thorsellia	Thorsellia kenyensis
ASV_576	0	71	Thorsellia	Thorsellia anophelis
ASV_667	0	50	Thorsellia	Thorsellia kenyensis
ASV_724	0	35	Thorsellia	Thorsellia kenyensis
ASV_805	0	26	Thorsellia	Thorsellia kenyensis
ASV_816	0	24	Thorsellia	Thorsellia kenyensis
ASV_854	0	20	unclassified_Thorselliaceae	Coetzeea brasiliensis
ASV_904	0	15	unclassified_Thorselliaceae	Coetzeea brasiliensis
